# Supplementary material for: Histochrome Attenuates Myocardial Ischemia-Reperfusion Injury by Inhibiting Ferroptosis-Induced Cardiomyocyte Death
Source: Antioxidants (Basel). 2021 Oct 15;10(10):1624. doi: 10.3390/antiox10101624 (PMC8533175; doi:10.3390/antiox10101624)
Supplement: Supplementary file 1 [file antioxidants-10-01624-s001.zip]

Archive with 1 entries (1 files):
- antioxidants-1426903-supplementary.pdf
